# Supplementary material for: Resveratrol Is a Natural Inhibitor of Human Intestinal Mast Cell Activation and Phosphorylation of Mitochondrial ERK1/2 and STAT3
Source: Int J Mol Sci. 2021 Jul 16;22(14):7640. doi: 10.3390/ijms22147640 (PMC8307672; doi:10.3390/ijms22147640)
Supplement: Supplementary file 1 [file ijms-22-07640-s001.zip]

Archive with 1 entries (1 files):
- ijms-1281099-supplementary.pdf
